# Supplementary material for: Molecular basis of antibiotic self-resistance in a bee larvae pathogen
Source: Nat Commun. 2022 Apr 29;13:2349. doi: 10.1038/s41467-022-29829-w (PMC9054821; doi:10.1038/s41467-022-29829-w)
Supplement: Supplementary file 4 — Source Data [file 41467_2022_29829_MOESM4_ESM.xlsx]

## Sheet: Supplementary Fig. 1b
Supplementary Figure 1b
										Name	Description
										Protein ladder
										Pellet 1	Pellet after cell harvest
										Pellet 2	Pellet after cell disruption
										Supernatant 2	Supernatant after cell disruption
										Flow through 1	Flow through from immobilized metal ion chromatography
										Flow through 2	Flow through from immobilized metal ion chromatography
										TEV protease	Removal of TEV protease after TEV clevage
										Untagged PamZ	Pooled fractions from size exclusion chromatography after TEV cleavage
										C9-C14	Fractions obtained from size exclusion chromatography after TEV cleavage

## Sheet: Supplementary Fig. 30a
Supplementary Figure 30a
							Name	Description
							A01	Marker
							A02	P. larvae ΔpamZ
							C04	P. larvae wild type
							C05	Negative control

## Sheet: Supplementary Fig. 30b
Supplementary Figure 30b
Biological Replicates	P. larvae wt -Rep 1					P. larvae wt -Rep 2					P. larvae wt -Rep 3					P. larvae ΔpamZ -Rep 1					P. larvae ΔpamZ -Rep 2					P. larvae ΔpamZ -Rep 3					Medium control					Replicate Means MINUS Medium control Mean
Technical Replicates	A	B	C			A	B	C			A	B	C			A	B	C			A	B	C			A	B	C			A	B	C			P. larvae wt - Rep 1	P. larvae wt - Rep 2	P. larvae wt - Rep 3	P.larvae ΔpamZ - Rep 1	P.larvae ΔpamZ - Rep 2	P.larvae ΔpamZ - Rep 3
Kinetic read				Mean	SD				Mean	SD				Mean	SD				Mean	SD				Mean	SD				Mean	SD				Mean	SD
00:00:00	n.a.	0.064	0.065	0.0645	0.0005	0.063	0.064	0.066	0.0643333	0.00124722	0.066	0.064	n.a.	0.065	0.001	0.063	0.064	0.064	0.0636667	0.000471405	0.064	0.066	0.067	0.0656667	0.00124722	n.a.	0.064	0.065	0.0645	0.0005	0.065	0.065	0.066	0.0653333	0.000471405	-0.000833333	-0.001	-0.000333333	-0.00166667	0.000333333	-0.000833333
01:00:00	n.a.	0.064	0.066	0.065	0.001	0.063	0.064	0.066	0.0643333	0.00124722	0.066	0.064	n.a.	0.065	0.001	0.063	0.064	0.064	0.0636667	0.000471405	0.064	0.065	0.067	0.0653333	0.00124722	n.a.	0.064	0.065	0.0645	0.0005	0.064	0.065	0.066	0.065	0.000816497	0	-0.000666667	0	-0.00133333	0.000333333	-0.0005
02:00:00	n.a.	0.064	0.064	0.064	0	0.063	0.064	0.181	0.102667	0.0553915	0.067	0.064	n.a.	0.0655	0.0015	0.063	0.065	0.065	0.0643333	0.000942809	0.064	0.065	0.071	0.0666667	0.00309121	n.a.	0.065	0.066	0.0655	0.0005	0.065	0.065	0.066	0.0653333	0.000471405	-0.00133333	0.0373333	0.000166667	-0.001	0.00133333	0.000166667
03:00:00	n.a.	0.064	0.064	0.064	0	0.063	0.064	0.065	0.064	0.000816497	0.067	0.064	n.a.	0.0655	0.0015	0.063	0.065	0.064	0.064	0.000816497	0.064	0.065	0.083	0.0706667	0.00873053	0.064	0.065	0.066	0.065	0.000816497	0.064	0.065	0.066	0.065	0.000816497	-0.001	-0.001	0.0005	-0.001	0.00566667	0
04:00:00	n.a.	0.065	0.065	0.065	0	0.064	0.065	0.065	0.0646667	0.000471405	0.067	0.065	n.a.	0.066	0.001	0.063	0.065	0.065	0.0643333	0.000942809	0.064	0.065	0.105	0.078	0.0190962	0.064	0.065	0.066	0.065	0.000816497	0.064	0.065	0.066	0.065	0.000816497	0	-0.000333333	0.001	-0.000666667	0.013	0
05:00:00	n.a.	0.066	0.066	0.066	0	0.064	0.065	0.066	0.065	0.000816497	0.068	0.065	n.a.	0.0665	0.0015	0.064	0.066	0.065	0.065	0.000816497	0.065	0.066	0.128	0.0863333	0.0294656	0.064	0.065	0.067	0.0653333	0.00124722	0.065	0.065	0.066	0.0653333	0.000471405	0.000666667	-0.000333333	0.00116667	-0.000333333	0.021	0
06:00:00	n.a.	0.067	0.068	0.0675	0.0005	0.065	0.065	0.066	0.0653333	0.000471405	0.068	0.066	n.a.	0.067	0.001	0.065	0.067	0.067	0.0663333	0.000942809	0.066	0.067	0.157	0.0966667	0.0426641	0.065	0.066	0.067	0.066	0.000816497	0.064	0.065	0.066	0.065	0.000816497	0.0025	0.000333333	0.002	0.00133333	0.0316667	0.001
07:00:00	n.a.	0.069	0.07	0.0695	0.0005	0.066	0.067	0.068	0.067	0.000816497	0.07	0.067	n.a.	0.0685	0.0015	0.067	0.069	0.068	0.068	0.000816497	0.068	0.069	0.195	0.110667	0.0596341	0.067	0.068	0.07	0.0683333	0.00124722	0.065	0.065	0.066	0.0653333	0.000471405	0.00416667	0.00166667	0.00316667	0.00266667	0.0453333	0.003
08:00:00	n.a.	0.072	0.075	0.0735	0.0015	0.068	0.069	0.069	0.0686667	0.000471405	0.072	0.069	n.a.	0.0705	0.0015	0.07	0.073	0.071	0.0713333	0.00124722	0.07	0.072	0.241	0.127667	0.0801429	0.069	0.071	0.072	0.0706667	0.00124722	0.064	0.065	0.066	0.065	0.000816497	0.0085	0.00366667	0.0055	0.00633333	0.0626667	0.00566667
09:00:00	n.a.	0.077	0.082	0.0795	0.0025	0.071	0.071	0.073	0.0716667	0.000942809	0.075	0.073	n.a.	0.074	0.001	0.076	0.079	0.076	0.077	0.00141421	0.075	0.077	0.291	0.147667	0.101355	0.072	0.075	0.076	0.0743333	0.00169967	0.064	0.065	0.066	0.065	0.000816497	0.0145	0.00666667	0.009	0.012	0.0826667	0.00933333
10:00:00	0.125	0.088	0.093	0.102	0.0163911	0.077	0.076	0.08	0.0776667	0.00169967	0.08	0.079	n.a.	0.0795	0.0005	0.086	0.088	0.086	0.0866667	0.000942809	0.082	0.085	0.341	0.169333	0.121393	0.079	0.082	0.083	0.0813333	0.00169967	0.064	0.065	0.066	0.065	0.000816497	0.037	0.0126667	0.0145	0.0216667	0.104333	0.0163333
11:00:00	0.135	0.104	0.11	0.116333	0.0134247	0.085	0.085	0.09	0.0866667	0.00235702	0.09	0.088	n.a.	0.089	0.001	0.098	0.101	0.101	0.1	0.00141421	0.093	0.097	0.412	0.200667	0.149444	0.09	0.092	0.092	0.0913333	0.000942809	0.064	0.065	0.066	0.065	0.000816497	0.0513333	0.0216667	0.024	0.035	0.135667	0.0263333
12:00:00	0.161	0.127	0.132	0.14	0.0149889	0.097	0.101	0.105	0.101	0.00326599	0.103	0.101	n.a.	0.102	0.001	0.115	0.119	0.119	0.117667	0.00188562	0.108	0.112	0.503	0.241	0.185269	0.106	0.104	0.105	0.105	0.000816497	0.064	0.065	0.066	0.065	0.000816497	0.075	0.036	0.037	0.0526667	0.176	0.04
13:00:00	0.176	0.157	0.163	0.165333	0.00793025	0.113	0.121	0.124	0.119333	0.0046428	0.119	0.119	n.a.	0.119	0	0.139	0.143	0.141	0.141	0.00163299	0.127	0.131	0.606	0.288	0.224866	0.126	0.122	0.124	0.124	0.00163299	0.064	0.065	0.066	0.065	0.000816497	0.100333	0.0543333	0.054	0.076	0.223	0.059
14:00:00	0.194	0.193	0.198	0.195	0.00216025	0.137	0.15	0.149	0.145333	0.00590668	0.142	0.141	n.a.	0.1415	0.0005	0.172	0.177	0.17	0.173	0.00294392	0.15	0.16	0.716	0.342	0.264489	0.154	0.147	0.149	0.15	0.00294392	0.064	0.065	0.066	0.065	0.000816497	0.13	0.0803333	0.0765	0.108	0.277	0.085
15:00:00	0.224	0.231	0.235	0.23	0.00454606	0.169	0.188	0.181	0.179333	0.00784573	0.172	0.172	n.a.	0.172	0	0.207	0.213	0.205	0.208333	0.00339935	0.18	0.194	0.184	0.186	0.00588784	0.198	0.176	0.178	0.184	0.00993311	0.064	0.065	0.066	0.065	0.000816497	0.165	0.114333	0.107	0.143333	0.121	0.119
16:00:00	0.286	0.267	0.269	0.274	0.00852447	0.211	0.225	0.221	0.219	0.00588784	0.222	0.214	n.a.	0.218	0.004	0.242	0.254	0.244	0.246667	0.00524934	0.219	0.235	0.256	0.236667	0.0151511	0.256	0.204	0.21	0.223333	0.0232283	0.064	0.065	0.066	0.065	0.000816497	0.209	0.154	0.153	0.181667	0.171667	0.158333
17:00:00	0.318	0.301	0.303	0.307333	0.00758654	0.287	0.267	0.26	0.271333	0.0114407	0.279	0.257	n.a.	0.268	0.011	0.284	0.299	0.284	0.289	0.00707107	0.267	0.275	0.302	0.281333	0.0149741	0.282	0.239	0.239	0.253333	0.0202704	0.064	0.065	0.066	0.065	0.000816497	0.242333	0.206333	0.203	0.224	0.216333	0.188333
18:00:00	0.341	0.325	0.327	0.331	0.00711805	0.317	0.307	0.301	0.308333	0.00659966	0.307	0.293	n.a.	0.3	0.007	0.328	0.336	0.319	0.327667	0.00694422	0.311	0.312	0.34	0.321	0.0134412	0.327	0.284	0.265	0.292	0.0259358	0.064	0.065	0.066	0.065	0.000816497	0.266	0.243333	0.235	0.262667	0.256	0.227
19:00:00	0.367	0.352	0.355	0.358	0.00648074	0.346	0.341	0.333	0.34	0.00535413	0.329	0.325	n.a.	0.327	0.002	0.369	0.383	0.361	0.371	0.00909212	0.353	0.359	0.376	0.362667	0.00974109	0.356	0.305	0.294	0.318333	0.0270103	0.064	0.065	0.066	0.065	0.000816497	0.293	0.275	0.262	0.306	0.297667	0.253333
20:00:00	0.404	0.385	0.39	0.393	0.00804156	0.377	0.373	0.365	0.371667	0.00498888	0.359	0.353	n.a.	0.356	0.003	0.413	0.437	0.409	0.419667	0.0123648	0.393	0.406	0.419	0.406	0.0106145	0.394	0.327	0.332	0.351	0.030474	0.064	0.065	0.066	0.065	0.000816497	0.328	0.306667	0.291	0.354667	0.341	0.286
21:00:00	0.441	0.429	0.436	0.435333	0.00492161	0.412	0.407	0.403	0.407333	0.00368179	0.393	0.385	n.a.	0.389	0.004	0.468	0.499	0.47	0.479	0.0141657	0.443	0.458	0.461	0.454	0.00787401	0.437	0.353	0.372	0.387333	0.035966	0.064	0.065	0.066	0.065	0.000816497	0.370333	0.342333	0.324	0.414	0.389	0.322333
22:00:00	0.501	0.496	0.503	0.5	0.00294392	0.473	0.45	0.45	0.457667	0.0108423	0.443	0.422	n.a.	0.4325	0.0105	0.542	0.571	0.551	0.554667	0.0121198	0.517	0.518	0.51	0.515	0.00355903	0.495	0.389	0.41	0.431333	0.0458282	0.064	0.065	0.066	0.065	0.000816497	0.435	0.392667	0.3675	0.489667	0.45	0.366333
23:00:00	0.581	0.575	0.586	0.580667	0.00449691	0.527	0.504	0.508	0.513	0.0100333	0.507	0.472	n.a.	0.4895	0.0175	0.604	0.624	0.595	0.607667	0.0121198	0.591	0.588	0.577	0.585333	0.00601849	0.578	0.445	0.457	0.493333	0.0600685	0.064	0.065	0.066	0.065	0.000816497	0.515667	0.448	0.4245	0.542667	0.520333	0.428333
1 day, 0:00:00	0.683	0.661	0.639	0.661	0.0179629	0.619	0.583	0.607	0.603	0.0149666	0.563	0.56	n.a.	0.5615	0.0015	0.626	0.617	0.649	0.630667	0.0134743	0.62	0.603	0.624	0.615667	0.00910433	0.626	0.528	0.527	0.560333	0.0464351	0.064	0.065	0.066	0.065	0.000816497	0.596	0.538	0.4965	0.565667	0.550667	0.495333
1 day, 1:00:00	0.728	0.705	0.671	0.701333	0.0234141	0.722	0.678	0.664	0.688	0.0247117	0.677	0.646	n.a.	0.6615	0.0155	0.663	0.661	0.678	0.667333	0.00758654	0.623	0.653	0.663	0.646333	0.0169967	0.65	0.59	0.593	0.611	0.0276043	0.064	0.064	0.066	0.0646667	0.000942809	0.636667	0.623333	0.596833	0.602667	0.581667	0.546333
1 day, 2:00:00	0.761	0.741	0.71	0.737333	0.0209815	0.711	0.711	0.692	0.704667	0.00895669	0.702	0.675	n.a.	0.6885	0.0135	0.709	0.715	0.708	0.710667	0.00309121	0.673	0.705	0.709	0.695667	0.0161107	0.693	0.615	0.606	0.638	0.039064	0.064	0.065	0.066	0.065	0.000816497	0.672333	0.639667	0.6235	0.645667	0.630667	0.573
1 day, 3:00:00	0.796	0.723	0.699	0.739333	0.0412499	0.742	0.751	0.729	0.740667	0.00903081	0.762	0.72	n.a.	0.741	0.021	0.791	0.832	0.815	0.812667	0.0168193	0.714	0.756	0.818	0.762667	0.0427187	0.744	0.592	0.583	0.639667	0.0738662	0.064	0.065	0.066	0.065	0.000816497	0.674333	0.675667	0.676	0.747667	0.697667	0.574667
1 day, 4:00:00	0.8	0.709	0.699	0.736	0.0454386	0.84	0.736	0.753	0.776333	0.0455509	0.838	0.774	n.a.	0.806	0.032	0.818	0.865	0.844	0.842333	0.0192238	0.81	0.83	0.864	0.834667	0.022291	0.817	0.556	0.562	0.645	0.121647	0.064	0.064	0.066	0.0646667	0.000942809	0.671333	0.711667	0.741333	0.777667	0.77	0.580333
1 day, 5:00:00	0.794	0.696	0.706	0.732	0.0440303	0.88	0.705	0.746	0.777	0.0747306	0.869	0.759	n.a.	0.814	0.055	0.816	0.867	0.851	0.844667	0.0212968	0.838	0.854	0.908	0.866667	0.0299481	0.868	0.524	0.564	0.652	0.153606	0.064	0.064	0.066	0.0646667	0.000942809	0.667333	0.712333	0.749333	0.78	0.802	0.587333
1 day, 6:00:00	0.781	0.693	0.713	0.729	0.0376652	0.918	0.692	0.735	0.781667	0.0979875	0.896	0.746	n.a.	0.821	0.075	0.82	0.865	0.841	0.842	0.0183848	0.841	0.861	0.926	0.876	0.0362859	0.902	0.537	0.567	0.668667	0.165446	0.064	0.065	0.065	0.0646667	0.000471405	0.664333	0.717	0.756333	0.777333	0.811333	0.604
1 day, 7:00:00	0.792	0.688	0.725	0.735	0.0430426	0.952	0.678	0.728	0.786	0.119141	0.906	0.745	n.a.	0.8255	0.0805	0.802	0.86	0.834	0.832	0.0237206	0.838	0.864	0.922	0.874667	0.0351125	0.914	0.549	0.565	0.676	0.168418	0.064	0.065	0.066	0.065	0.000816497	0.67	0.721	0.7605	0.767	0.809667	0.611
1 day, 8:00:00	0.787	0.685	0.735	0.735667	0.041644	0.963	0.696	0.728	0.795667	0.119042	0.918	0.746	n.a.	0.832	0.086	0.8	0.853	0.827	0.826667	0.0216384	0.831	0.861	0.917	0.869667	0.0356402	0.9	0.553	0.567	0.673333	0.160379	0.064	0.065	0.066	0.065	0.000816497	0.670667	0.730667	0.767	0.761667	0.804667	0.608333
1 day, 9:00:00	0.806	0.678	0.745	0.743	0.0522749	0.968	0.709	0.765	0.814	0.111268	0.93	0.754	n.a.	0.842	0.088	0.795	0.853	0.829	0.825667	0.0237954	0.822	0.865	0.922	0.869667	0.040958	0.888	0.572	0.572	0.677333	0.148964	0.064	0.065	0.066	0.065	0.000816497	0.678	0.749	0.777	0.760667	0.804667	0.612333
1 day, 10:00:00	0.828	0.678	0.764	0.756667	0.0614564	0.991	0.725	0.775	0.830333	0.115428	0.928	0.764	n.a.	0.846	0.082	0.799	0.85	0.835	0.828	0.0214009	0.829	0.862	0.922	0.871	0.0384968	0.883	0.594	0.58	0.685667	0.139653	0.064	0.064	0.065	0.0643333	0.000471405	0.692333	0.766	0.781667	0.763667	0.806667	0.621333
1 day, 11:00:00	0.84	0.68	0.769	0.763	0.0654574	1.013	0.738	0.784	0.845	0.120269	0.949	0.782	n.a.	0.8655	0.0835	0.793	0.852	0.839	0.828	0.0253114	0.836	0.864	0.916	0.872	0.0331461	0.87	0.615	0.589	0.691333	0.126782	0.064	0.064	0.066	0.0646667	0.000942809	0.698333	0.780333	0.800833	0.763333	0.807333	0.626667
1 day, 12:00:00	0.85	0.682	0.792	0.774667	0.0696722	1.043	0.752	0.802	0.865667	0.127044	0.969	0.81	n.a.	0.8895	0.0795	0.802	0.854	0.847	0.834333	0.023041	0.837	0.866	0.916	0.873	0.0326292	0.874	0.636	0.604	0.704667	0.120447	0.064	0.065	0.065	0.0646667	0.000471405	0.71	0.801	0.824833	0.769667	0.808333	0.64
1 day, 13:00:00	0.869	0.69	0.803	0.787333	0.0739114	1.061	0.77	0.825	0.885333	0.126228	0.995	0.841	n.a.	0.918	0.077	0.808	0.865	0.857	0.843333	0.025197	0.878	0.87	0.919	0.889	0.0214631	0.873	0.657	0.616	0.715333	0.112737	0.064	0.064	0.066	0.0646667	0.000942809	0.722667	0.820667	0.853333	0.778667	0.824333	0.650667
1 day, 14:00:00	0.892	0.699	0.791	0.794	0.0788205	1.077	0.794	0.83	0.900333	0.125784	1.013	0.856	n.a.	0.9345	0.0785	0.795	0.875	0.871	0.847	0.0368058	0.895	0.872	0.928	0.898333	0.0229831	0.881	0.678	0.633	0.730667	0.107878	0.064	0.064	0.065	0.0643333	0.000471405	0.729667	0.836	0.870167	0.782667	0.834	0.666333
1 day, 15:00:00	0.908	0.701	0.799	0.802667	0.0845472	1.092	0.817	0.852	0.920333	0.122225	1.029	0.862	n.a.	0.9455	0.0835	0.81	0.897	0.881	0.862667	0.0378095	0.926	0.881	0.939	0.915333	0.0248507	0.889	0.7	0.65	0.746333	0.102925	0.064	0.064	0.066	0.0646667	0.000942809	0.738	0.855667	0.880833	0.798	0.850667	0.681667
1 day, 16:00:00	0.929	0.699	0.795	0.807667	0.0943233	1.109	0.838	0.868	0.938333	0.121299	1.044	0.875	n.a.	0.9595	0.0845	0.834	0.914	0.898	0.882	0.034564	0.94	0.901	0.96	0.933667	0.0244994	0.906	0.725	0.67	0.767	0.10082	0.064	0.064	0.066	0.0646667	0.000942809	0.743	0.873667	0.894833	0.817333	0.869	0.702333
1 day, 17:00:00	0.955	0.701	0.788	0.814667	0.105396	1.118	0.857	0.885	0.953333	0.116997	1.056	0.879	n.a.	0.9675	0.0885	0.856	0.927	0.905	0.896	0.029676	0.953	0.911	0.978	0.947333	0.0276446	0.927	0.749	0.682	0.786	0.103386	0.064	0.064	0.066	0.0646667	0.000942809	0.75	0.888667	0.902833	0.831333	0.882667	0.721333
1 day, 18:00:00	0.964	0.705	0.794	0.821	0.107446	1.117	0.875	0.913	0.968333	0.106262	1.063	0.885	n.a.	0.974	0.089	0.87	0.937	0.905	0.904	0.0273618	0.958	0.913	0.985	0.952	0.0296985	0.949	0.774	0.698	0.807	0.105094	0.064	0.065	0.066	0.065	0.000816497	0.756	0.903333	0.909	0.839	0.887	0.742
1 day, 19:00:00	0.954	0.709	0.792	0.818333	0.101739	1.116	0.885	0.916	0.972333	0.102373	1.064	0.893	n.a.	0.9785	0.0855	0.877	0.939	0.907	0.907667	0.0253158	0.984	0.911	0.988	0.961	0.035393	0.957	0.798	0.707	0.820667	0.103313	0.064	0.064	0.065	0.0643333	0.000471405	0.754	0.908	0.914167	0.843333	0.896667	0.756333
1 day, 20:00:00	0.952	0.711	0.786	0.816333	0.100699	1.119	0.892	0.922	0.977667	0.100685	1.063	0.901	n.a.	0.982	0.081	0.881	0.927	0.906	0.904667	0.0188031	0.963	0.904	0.982	0.949667	0.0332098	0.964	0.814	0.717	0.831667	0.101608	0.064	0.064	0.066	0.0646667	0.000942809	0.751667	0.913	0.917333	0.84	0.885	0.767
1 day, 21:00:00	0.939	0.71	0.779	0.809333	0.0959178	1.115	0.888	0.918	0.973667	0.100685	1.059	0.902	n.a.	0.9805	0.0785	0.882	0.917	0.897	0.898667	0.0143372	0.947	0.883	0.967	0.932333	0.0358267	0.961	0.822	0.722	0.835	0.0980034	0.064	0.064	0.066	0.0646667	0.000942809	0.744667	0.909	0.915833	0.834	0.867667	0.770333
1 day, 22:00:00	0.932	0.708	0.779	0.806333	0.0934678	1.094	0.88	0.911	0.961667	0.0944257	1.059	0.909	n.a.	0.984	0.075	0.873	0.903	0.872	0.882667	0.0143836	0.944	0.867	0.946	0.919	0.0367786	0.944	0.828	0.729	0.833667	0.0878648	0.064	0.064	0.066	0.0646667	0.000942809	0.741667	0.897	0.919333	0.818	0.854333	0.769
1 day, 23:00:00	0.927	0.703	0.784	0.804667	0.0926079	1.076	0.877	0.903	0.952	0.0883214	1.052	0.912	n.a.	0.982	0.07	0.843	0.896	0.859	0.866	0.0221961	0.938	0.849	0.926	0.904333	0.0394321	0.926	0.838	0.732	0.832	0.0793137	0.064	0.064	0.065	0.0643333	0.000471405	0.740333	0.887667	0.917667	0.801667	0.84	0.767667
2 days, 0:00:00	0.926	0.698	0.783	0.802333	0.0940792	1.068	0.87	0.893	0.943667	0.0884169	1.022	0.915	n.a.	0.9685	0.0535	0.833	0.883	0.843	0.853	0.0216025	0.925	0.83	0.908	0.887667	0.0413629	0.916	0.853	0.735	0.834667	0.0750215	0.064	0.064	0.065	0.0643333	0.000471405	0.738	0.879333	0.904167	0.788667	0.823333	0.770333
2 days, 1:00:00	0.908	0.699	0.78	0.795667	0.08604	1.058	0.868	0.885	0.937	0.0858409	1.02	0.908	n.a.	0.964	0.056	0.817	0.872	0.835	0.841333	0.0228959	0.912	0.814	0.891	0.872333	0.0421294	0.909	0.853	0.742	0.834667	0.069399	0.064	0.064	0.065	0.0643333	0.000471405	0.731333	0.872667	0.899667	0.777	0.808	0.770333
2 days, 2:00:00	0.928	0.7	0.77	0.799333	0.0953636	1.042	0.86	0.874	0.925333	0.0826935	1.007	0.9	n.a.	0.9535	0.0535	0.809	0.86	0.821	0.83	0.0217715	0.894	0.8	0.871	0.855	0.0400083	0.896	0.848	0.742	0.828667	0.0643394	0.064	0.064	0.065	0.0643333	0.000471405	0.735	0.861	0.889167	0.765667	0.790667	0.764333
2 days, 3:00:00	0.933	0.697	0.77	0.8	0.0986543	1.023	0.85	0.867	0.913333	0.077856	0.992	0.909	n.a.	0.9505	0.0415	0.799	0.843	0.801	0.814333	0.0202868	0.875	0.784	0.85	0.836333	0.0383869	0.888	0.841	0.738	0.822333	0.0626436	0.064	0.064	0.065	0.0643333	0.000471405	0.735667	0.849	0.886167	0.75	0.772	0.758
2 days, 4:00:00	0.938	0.688	0.762	0.796	0.104855	1.004	0.829	0.863	0.898667	0.0757643	0.977	0.907	n.a.	0.942	0.035	0.787	0.823	0.782	0.797333	0.0182635	0.855	0.767	0.826	0.816	0.0366151	0.875	0.842	0.731	0.816	0.0615955	0.064	0.064	0.066	0.0646667	0.000942809	0.731333	0.834	0.877333	0.732667	0.751333	0.751333
2 days, 5:00:00	0.931	0.682	0.753	0.788667	0.104736	0.988	0.827	0.855	0.89	0.0702329	0.959	0.885	n.a.	0.922	0.037	0.77	0.803	0.761	0.778	0.0180555	0.832	0.746	0.803	0.793667	0.0357243	0.857	0.849	0.728	0.811333	0.059016	0.064	0.064	0.065	0.0643333	0.000471405	0.724333	0.825667	0.857667	0.713667	0.729333	0.747
2 days, 6:00:00	0.924	0.675	0.75	0.783	0.104298	0.973	0.817	0.846	0.878667	0.0677463	0.944	0.866	n.a.	0.905	0.039	0.755	0.782	0.739	0.758667	0.0177451	0.809	0.728	0.781	0.772667	0.033589	0.837	0.855	0.719	0.803667	0.0603177	0.064	0.065	0.065	0.0646667	0.000471405	0.718333	0.814	0.840333	0.694	0.708	0.739
2 days, 7:00:00	0.914	0.692	0.743	0.783	0.0949421	0.955	0.811	0.835	0.867	0.0629921	0.93	0.857	n.a.	0.8935	0.0365	0.737	0.76	0.717	0.738	0.0175689	0.783	0.707	0.757	0.749	0.0315383	0.822	0.857	0.721	0.8	0.0576599	0.064	0.064	0.066	0.0646667	0.000942809	0.718333	0.802333	0.828833	0.673333	0.684333	0.735333
2 days, 8:00:00	0.904	0.698	0.737	0.779667	0.089347	0.941	0.808	0.822	0.857	0.0596713	0.916	0.845	n.a.	0.8805	0.0355	0.722	0.738	0.697	0.719	0.0168721	0.757	0.685	0.735	0.725667	0.0301257	0.802	0.86	0.717	0.793	0.0587253	0.064	0.064	0.066	0.0646667	0.000942809	0.715	0.792333	0.815833	0.654333	0.661	0.728333
2 days, 9:00:00	0.896	0.705	0.733	0.778	0.084218	0.929	0.799	0.81	0.846	0.0588614	0.906	0.835	n.a.	0.8705	0.0355	0.705	0.72	0.677	0.700667	0.0178201	0.737	0.665	0.714	0.705333	0.0300259	0.785	0.861	0.719	0.788333	0.0580192	0.064	0.064	0.065	0.0643333	0.000471405	0.713667	0.781667	0.806167	0.636333	0.641	0.724
2 days, 10:00:00	0.889	0.713	0.729	0.777	0.0794649	0.92	0.795	0.795	0.836667	0.0589256	0.892	0.826	n.a.	0.859	0.033	0.688	0.702	0.657	0.682333	0.0188031	0.717	0.647	0.695	0.686333	0.0292271	0.767	0.862	0.716	0.781667	0.0604998	0.064	0.064	0.065	0.0643333	0.000471405	0.712667	0.772333	0.794667	0.618	0.622	0.717333
2 days, 11:00:00	0.879	0.722	0.722	0.774333	0.0740105	0.91	0.79	0.783	0.827667	0.0582886	0.883	0.819	n.a.	0.851	0.032	0.671	0.684	0.64	0.665	0.0184572	0.698	0.632	0.676	0.668667	0.0274388	0.754	0.857	0.713	0.774667	0.0605769	0.064	0.064	0.065	0.0643333	0.000471405	0.71	0.763333	0.786667	0.600667	0.604333	0.710333
2 days, 12:00:00	0.871	0.731	0.721	0.774333	0.0684755	0.898	0.783	0.775	0.818667	0.0561921	0.873	0.81	n.a.	0.8415	0.0315	0.658	0.669	0.628	0.651667	0.0173269	0.682	0.618	0.66	0.653333	0.0265497	0.736	0.85	0.708	0.764667	0.061413	0.063	0.064	0.065	0.064	0.000816497	0.710333	0.754667	0.7775	0.587667	0.589333	0.700667
2 days, 13:00:00	0.866	0.74	0.717	0.774333	0.0654947	0.886	0.779	0.765	0.81	0.0540432	0.863	0.801	n.a.	0.832	0.031	0.645	0.657	0.614	0.638667	0.0181169	0.664	0.603	0.645	0.637333	0.0254864	0.727	0.84	0.699	0.755333	0.0609499	0.064	0.064	0.065	0.0643333	0.000471405	0.71	0.745667	0.767667	0.574333	0.573	0.691
2 days, 14:00:00	0.859	0.746	0.712	0.772333	0.0628349	0.876	0.773	0.756	0.801667	0.0530178	0.859	0.792	n.a.	0.8255	0.0335	0.636	0.642	0.603	0.627	0.0171464	0.651	0.591	0.631	0.624333	0.0249444	0.713	0.83	0.691	0.744667	0.0610046	0.064	0.064	0.065	0.0643333	0.000471405	0.708	0.737333	0.761167	0.562667	0.56	0.680333
2 days, 15:00:00	0.853	0.752	0.71	0.771667	0.060013	0.867	0.769	0.75	0.795333	0.0512662	0.851	0.785	n.a.	0.818	0.033	0.626	0.63	0.593	0.616333	0.0165798	0.635	0.58	0.619	0.611333	0.0230988	0.702	0.82	0.68	0.734	0.0614709	0.064	0.064	0.065	0.0643333	0.000471405	0.707333	0.731	0.753667	0.552	0.547	0.669667
2 days, 16:00:00	0.851	0.759	0.709	0.773	0.0588104	0.857	0.765	0.743	0.788333	0.0493784	0.845	0.778	n.a.	0.8115	0.0335	0.618	0.62	0.581	0.606333	0.017932	0.624	0.57	0.607	0.600333	0.0225438	0.692	0.807	0.672	0.723667	0.0594886	0.064	0.064	0.065	0.0643333	0.000471405	0.708667	0.724	0.747167	0.542	0.536	0.659333
2 days, 17:00:00	0.844	0.763	0.707	0.771333	0.0562396	0.812	0.763	0.737	0.770667	0.0310948	0.839	0.772	n.a.	0.8055	0.0335	0.611	0.61	0.573	0.598	0.0176824	0.611	0.56	0.596	0.589	0.0214009	0.682	0.795	0.663	0.713333	0.0582657	0.064	0.064	0.065	0.0643333	0.000471405	0.707	0.706333	0.741167	0.533667	0.524667	0.649
2 days, 18:00:00	0.84	0.768	0.704	0.770667	0.0555538	0.788	0.761	0.729	0.759333	0.0241155	0.832	0.765	n.a.	0.7985	0.0335	0.603	0.6	0.564	0.589	0.01772	0.598	0.55	0.587	0.578333	0.0205318	0.674	0.78	0.653	0.702333	0.0555838	0.064	0.064	0.065	0.0643333	0.000471405	0.706333	0.695	0.734167	0.524667	0.514	0.638
2 days, 19:00:00	0.838	0.772	0.707	0.772333	0.053481	0.766	0.762	0.727	0.751667	0.0175182	0.825	0.759	n.a.	0.792	0.033	0.596	0.592	0.557	0.581667	0.0175182	0.589	0.544	0.579	0.570667	0.0192931	0.663	0.772	0.647	0.694	0.0555398	0.064	0.064	0.066	0.0646667	0.000942809	0.707667	0.687	0.727333	0.517	0.506	0.629333
2 days, 20:00:00	0.836	0.775	0.71	0.773667	0.0514479	0.738	0.762	0.724	0.741333	0.0156915	0.819	0.754	n.a.	0.7865	0.0325	0.59	0.585	0.551	0.575333	0.0173269	0.581	0.537	0.571	0.563	0.0188326	0.655	0.761	0.64	0.685333	0.0538537	0.064	0.064	0.065	0.0643333	0.000471405	0.709333	0.677	0.722167	0.511	0.498667	0.621
2 days, 21:00:00	0.834	0.784	0.715	0.777667	0.0487875	0.72	0.764	0.722	0.735333	0.0202868	0.812	0.749	n.a.	0.7805	0.0315	0.586	0.578	0.544	0.569333	0.0182087	0.573	0.531	0.564	0.556	0.0180555	0.649	0.754	0.633	0.678667	0.0536677	0.064	0.064	0.065	0.0643333	0.000471405	0.713333	0.671	0.716167	0.505	0.491667	0.614333
2 days, 22:00:00	0.83	0.792	0.722	0.781333	0.0447313	0.707	0.767	0.723	0.732333	0.0253684	0.806	0.747	n.a.	0.7765	0.0295	0.58	0.573	0.539	0.564	0.0179072	0.565	0.524	0.557	0.548667	0.0177451	0.642	0.745	0.628	0.671667	0.0521685	0.064	0.064	0.065	0.0643333	0.000471405	0.717	0.668	0.712167	0.499667	0.484333	0.607333
2 days, 23:00:00	0.83	0.804	0.734	0.789333	0.0405408	0.702	0.772	0.726	0.733333	0.029044	0.799	0.744	n.a.	0.7715	0.0275	0.575	0.566	0.534	0.558333	0.0175942	0.558	0.52	0.551	0.543	0.0165126	0.637	0.74	0.625	0.667333	0.0516161	0.064	0.064	0.065	0.0643333	0.000471405	0.725	0.669	0.707167	0.494	0.478667	0.603
3 days, 0:00:00	0.825	0.814	0.742	0.793667	0.0368088	0.691	0.777	0.727	0.731667	0.0352641	0.79	0.741	n.a.	0.7655	0.0245	0.571	0.562	0.529	0.554	0.0180555	0.552	0.515	0.545	0.537333	0.0160485	0.631	0.733	0.622	0.662	0.0503389	0.064	0.064	0.065	0.0643333	0.000471405	0.729333	0.667333	0.701167	0.489667	0.473	0.597667
n.a. = not available
